# Supplementary material for: CsCuAOs and CsAMADH1 Are Required for Putrescine-Derived γ-Aminobutyric Acid Accumulation in Tea
Source: Foods. 2022 May 6;11(9):1356. doi: 10.3390/foods11091356 (PMC9100525; doi:10.3390/foods11091356)
Supplement: Supplementary file 1 [file foods-11-01356-s001.zip]

Archive with 2 entries (2 files):
- Supplementary Figures-20220327.pdf
- Table S1-Primer list.xlsx
