# Supplementary material for: CsCuAOs and CsAMADH1 Are Required for Putrescine-Derived γ-Aminobutyric Acid Accumulation in Tea
Source: Foods. 2022 May 6;11(9):1356. doi: 10.3390/foods11091356 (PMC9100525; doi:10.3390/foods11091356)
Supplement: Supplementary file 1 [file foods-11-01356-s001.zip › Table S1-Primer list.xlsx]

## Sheet: Sheet1
Table S1. Primers used in this study.
Primers	Sequence (5´-3´)	Remarks
Csβ-actin-F	GCCATCTTTGATTGGAATGG	Internal reference
Csβ-actin-R	GGTGCCACAACCTTGATCTT	Internal reference
CsGAD1-F	AGTGACATCCAGAAAGTCTTGCT	qPCR
CsGAD1-R	CACCATTAGTCTTCTTCCTACTGAG	qPCR
CsGAD2-F	TTCGACATCTGCAAGGTGCTCCA	qPCR
CsGAD2-R	ACTTGTGTTTTCCTAGCCAAGAC	qPCR
CsGAD3-F	TTTCACATAACAAATGCAACGTC	qPCR
CsGAD3-R	CTCCCTTTGTCTTACCACCCAT	qPCR
CsCuAO1-F	AAACGCCCAACAACAAAT	qPCR
CsCuAO1-R	CGAACAACTCCGAACTAAAC	qPCR
CsCuAO3-F	TATTGAGATTGCTGGACAC	qPCR
CsCuAO3-R	AACCCAAATTCGCCTA	qPCR
CsAMADH1-F	AGCCTGTGAAGAAGAAACG	qPCR
CsAMADH1-R	CCAGCAATAGAACGCAAA	qPCR
CsCuAO1-f	ATGGAAGAAAAGAGCCTCCTC	PCR
CsCuAO1-r	GGCAGAAGCAGAAGCCTT	PCR
CsCuAO3-f	ATGGAAGCTTCAACATTGAG	PCR
CsCuAO3-r	AGGTTTGGCAGTGCAATT	PCR
CsAMADH1-f	ATGGCGATCCCAATACCTACTC	PCR
CsAMADH1-r	AAGCTTTGGCTTTGAAGGAGATGGG	PCR
